# Supplementary material for: Aptamer Targets Triple-Negative Breast Cancer through Specific Binding to Surface CD49c
Source: Cancers (Basel). 2022 Mar 18;14(6):1570. doi: 10.3390/cancers14061570 (PMC8946172; doi:10.3390/cancers14061570)
Supplement: Supplementary file 1 [file cancers-14-01570-s001.zip]

Archive with 3 entries (3 files):
- cancers-1593749- Supplementary material for xml.pdf
- Table S1.xlsx
- Table S2.xls
