# Supplementary material for: Aptamer Targets Triple-Negative Breast Cancer through Specific Binding to Surface CD49c
Source: Cancers (Basel). 2022 Mar 18;14(6):1570. doi: 10.3390/cancers14061570 (PMC8946172; doi:10.3390/cancers14061570)
Supplement: Supplementary file 1 [file cancers-14-01570-s001.zip › Table S1.xlsx]

## Sheet: Sheet1
		Random				PDGC21T
Accession	Description	Score A2	Coverage A2	# Peptides A2	# PSM A2	Score B2	Coverage B2	# Peptides B2	# PSM B2	# AAs	MW [kDa]	Calc. pI
Q86YZ3	Hornerin OS=Homo sapiens GN=HRNR PE=1 SV=2 - [HORN_HUMAN]		0			37.5737	5.68	4	12	2850	282.228	10.0376
P26006	Integrin alpha-3 OS=Homo sapiens GN=ITGA3 PE=1 SV=5 - [ITA3_HUMAN]					26.809	5.8	6	14	1051	116.538	6.771
P61978-3	Isoform 3 of Heterogeneous nuclear ribonucleoprotein K OS=Homo sapiens GN=HNRNPK - [HNRPK_HUMAN]		0			21.6841	7.73	3	7	440	48.5322	5.5415
O60504	Vinexin OS=Homo sapiens GN=SORBS3 PE=1 SV=2 - [VINEX_HUMAN]		0			5.82181	4.02	1	1	671	75.2949	9.45166
P63267-2	Isoform 2 of Actin, gamma-enteric smooth muscle OS=Homo sapiens GN=ACTG2 - [ACTH_HUMAN]					2.68133	6.91	1	1	333	37.0594	5.5415
O75874	Isocitrate dehydrogenase [NADP] cytoplasmic OS=Homo sapiens GN=IDH1 PE=1 SV=2 - [IDHC_HUMAN]					2.41741	5.8	1	1	414	46.6295	7.00537
Q9BVA6	Adenosine monophosphate-protein transferase FICD OS=Homo sapiens GN=FICD PE=1 SV=2 - [FICD_HUMAN]		0			0	6.77	1	1	458	51.7451	7.72314
Q5T124-5	Isoform 5 of UBX domain-containing protein 11 OS=Homo sapiens GN=UBXN11 - [UBX11_HUMAN]		0			0	5.77	1	1	208	22.1764	8.19189
Q9HAU0-3	Isoform 3 of Pleckstrin homology domain-containing family A member 5 OS=Homo sapiens GN=PLEKHA5 - [PKHA5_HUMAN]		0			0	4.62	1	1	650	73.8632	9.51025
Q9UNP9-2	Isoform B of Peptidyl-prolyl cis-trans isomerase E OS=Homo sapiens GN=PPIE - [PPIE_HUMAN]					0	4.05	1	1	296	33.0644	5.59229
Q7L7X3	Serine/threonine-protein kinase TAO1 OS=Homo sapiens GN=TAOK1 PE=1 SV=1 - [TAOK1_HUMAN]		0			0	2.7	1	1	1001	115.997	7.6499
O15379	Histone deacetylase 3 OS=Homo sapiens GN=HDAC3 PE=1 SV=2 - [HDAC3_HUMAN]		0			0	2.57	1	1	428	48.8164	5.16064
Q9H4D5	Nuclear RNA export factor 3 OS=Homo sapiens GN=NXF3 PE=1 SV=1 - [NXF3_HUMAN]		0			0	2.07	1	2	531	60.0634	6.75635
Q9UM11-2	Isoform 2 of Fizzy-related protein homolog OS=Homo sapiens GN=FZR1 - [FZR_HUMAN]		0			0	1.83	1	1	493	54.7319	9.27588
Q5VUG0	Scm-like with four MBT domains protein 2 OS=Homo sapiens GN=SFMBT2 PE=1 SV=1 - [SMBT2_HUMAN]		0			0	0.67	1	2	894	100.498	6.55127
P15289-2	Isoform 2 of Arylsulfatase A OS=Homo sapiens GN=ARSA - [ARSA_HUMAN]	0	4.73	1	1		0			423	44.8521	5.87158
Q16674	Melanoma-derived growth regulatory protein OS=Homo sapiens GN=MIA PE=1 SV=1 - [MIA_HUMAN]	0	4.58	1	1					131	14.4994	8.79248
P30101	Protein disulfide-isomerase A3 OS=Homo sapiens GN=PDIA3 PE=1 SV=4 - [PDIA3_HUMAN]	0	4.16	1	1		0			505	56.7468	6.354
P43250-3	Isoform GRK6C of G protein-coupled receptor kinase 6 OS=Homo sapiens GN=GRK6 - [GRK6_HUMAN]	0	3.04	1	1		0			560	64.2529	8.44092
O14787-2	Isoform 2 of Transportin-2 OS=Homo sapiens GN=TNPO2 - [TNPO2_HUMAN]	0	2.25	1	1		0			887	100.343	4.98291
Q12912-2	Isoform 2 of Lymphoid-restricted membrane protein OS=Homo sapiens GN=LRMP - [LRMP_HUMAN]	0	1.6	1	1		0			499	56.1782	5.57959
Q86VF7-4	Isoform 4 of Nebulin-related-anchoring protein OS=Homo sapiens GN=NRAP - [NRAP_HUMAN]	0	1.12	1	1		0			1695	192.876	9.20264
Q9NVE4	Coiled-coil domain-containing protein 87 OS=Homo sapiens GN=CCDC87 PE=1 SV=2 - [CCD87_HUMAN]	0	0.82	1	2		0			849	96.3416	8.5874
P63096-2	Isoform 2 of Guanine nucleotide-binding protein G(i) subunit alpha-1 OS=Homo sapiens GN=GNAI1 - [GNAI1_HUMAN]	2.18104	4.97	1	1	3.21555	4.97	1	1	302	34.7523	5.74463
P02533	Keratin, type I cytoskeletal 14 OS=Homo sapiens GN=KRT14 PE=1 SV=4 - [K1C14_HUMAN]	2.28519	3.81	2	2	49.9061	24.79	12	22	472	51.5294	5.16064
P21333-2	Isoform 2 of Filamin-A OS=Homo sapiens GN=FLNA - [FLNA_HUMAN]	2.35873	1.02	1	1		0			2639	279.843	6.04932
Q9BRA2	Thioredoxin domain-containing protein 17 OS=Homo sapiens GN=TXNDC17 PE=1 SV=1 - [TXD17_HUMAN]	2.37514	15.45	1	1					123	13.9318	5.51611
P49773	Histidine triad nucleotide-binding protein 1 OS=Homo sapiens GN=HINT1 PE=1 SV=2 - [HINT1_HUMAN]	2.39107	19.05	1	1	7.33804	19.05	1	2	126	13.7931	6.94678
Q96KK5	Histone H2A type 1-H OS=Homo sapiens GN=HIST1H2AH PE=1 SV=3 - [H2A1H_HUMAN]	2.78311	14.84	1	1		0			128	13.8978	10.8872
P62266	40S ribosomal protein S23 OS=Homo sapiens GN=RPS23 PE=1 SV=3 - [RS23_HUMAN]	3.05783	18.88	1	1					143	15.7977	10.4917
P0DMV8-2	Isoform 2 of Heat shock 70 kDa protein 1A OS=Homo sapiens GN=HSPA1A - [HS71A_HUMAN]	3.26285	4.1	1	1		0			586	63.8979	5.70654
P11021	78 kDa glucose-regulated protein OS=Homo sapiens GN=HSPA5 PE=1 SV=2 - [GRP78_HUMAN]	3.46373	2.75	1	1	2.95794	2.75	1	1	654	72.2884	5.16064
Q01518-2	Isoform 2 of Adenylyl cyclase-associated protein 1 OS=Homo sapiens GN=CAP1 - [CAP1_HUMAN]	3.49981	3.8	1	1	4.79028	3.8	1	1	474	51.7977	8.06006
P41250	Glycine--tRNA ligase OS=Homo sapiens GN=GARS PE=1 SV=3 - [SYG_HUMAN]	3.63928	2.57	1	1		0			739	83.1126	7.03467
P51659-3	Isoform 3 of Peroxisomal multifunctional enzyme type 2 OS=Homo sapiens GN=HSD17B4 - [DHB4_HUMAN]	3.77829	2.92	1	1	3.32982	2.92	1	1	718	77.8213	8.76318
P35030-5	Isoform 5 of Trypsin-3 OS=Homo sapiens GN=PRSS3 - [TRY3_HUMAN]	4.06124	5.42	1	2	6.47936	5.42	1	2	240	25.9077	5.8335
P46940	Ras GTPase-activating-like protein IQGAP1 OS=Homo sapiens GN=IQGAP1 PE=1 SV=1 - [IQGA1_HUMAN]	4.33308	1.51	1	1		0			1657	189.134	6.48096
P60842-2	Isoform 2 of Eukaryotic initiation factor 4A-I OS=Homo sapiens GN=EIF4A1 - [IF4A1_HUMAN]	4.3491	4.9	1	1	2.25864	4.9	1	1	347	39.5232	5.8208
Q13148-4	Isoform 2 of TAR DNA-binding protein 43 OS=Homo sapiens GN=TARDBP - [TADBP_HUMAN]	4.38566	8.05	1	1					298	31.7878	8.07471
P02538	Keratin, type II cytoskeletal 6A OS=Homo sapiens GN=KRT6A PE=1 SV=3 - [K2C6A_HUMAN]	4.82829	5.5	3	4	20.9496	10.64	6	8	564	60.0083	8.00146
P27816-2	Isoform 2 of Microtubule-associated protein 4 OS=Homo sapiens GN=MAP4 - [MAP4_HUMAN]	5.63155	2.76	1	1	5.34395	2.76	1	1	979	102.842	5.46533
P14625	Endoplasmin OS=Homo sapiens GN=HSP90B1 PE=1 SV=1 - [ENPL_HUMAN]	5.69398	3.86	1	1		0			803	92.4113	4.84326
Q15149-7	Isoform 7 of Plectin OS=Homo sapiens GN=PLEC - [PLEC_HUMAN]	5.90661	0.49	1	2	7.27124	0.49	1	2	4515	512.292	5.77002
Q14697	Neutral alpha-glucosidase AB OS=Homo sapiens GN=GANAB PE=1 SV=3 - [GANAB_HUMAN]	6.5632	2.44	1	1		0			944	106.807	6.13818
P19338	Nucleolin OS=Homo sapiens GN=NCL PE=1 SV=3 - [NUCL_HUMAN]	6.9225	3.1	1	2		0			710	76.5684	4.70361
P68363-2	Isoform 2 of Tubulin alpha-1B chain OS=Homo sapiens GN=TUBA1B - [TBA1B_HUMAN]	7.10294	5.07	1	2	7.02683	5.07	1	2	335	37.1941	4.98291
Q00839-2	Isoform Short of Heterogeneous nuclear ribonucleoprotein U OS=Homo sapiens GN=HNRNPU - [HNRPU_HUMAN]	7.1047	2.98	1	2	2.33983	2.98	1	1	806	88.9242	5.78271
P29401	Transketolase OS=Homo sapiens GN=TKT PE=1 SV=3 - [TKT_HUMAN]	7.31231	4.17	1	1		0			623	67.8347	7.66455
P13010	X-ray repair cross-complementing protein 5 OS=Homo sapiens GN=XRCC5 PE=1 SV=3 - [XRCC5_HUMAN]	7.78329	3.14	1	2	3.31255	3.14	1	1	732	82.6523	5.80811
Q71DI3	Histone H3.2 OS=Homo sapiens GN=HIST2H3A PE=1 SV=3 - [H32_HUMAN]	8.17784	23.53	1	1	4.99043	23.53	1	1	136	15.3785	11.2681
P38646	Stress-70 protein, mitochondrial OS=Homo sapiens GN=HSPA9 PE=1 SV=2 - [GRP75_HUMAN]	8.23016	3.24	1	3		0			679	73.6348	6.16357
P26599	Polypyrimidine tract-binding protein 1 OS=Homo sapiens GN=PTBP1 PE=1 SV=1 - [PTBP1_HUMAN]	10.6437	5.27	1	2	10.9043	5.27	1	2	531	57.1856	9.17334
P06576	ATP synthase subunit beta, mitochondrial OS=Homo sapiens GN=ATP5B PE=1 SV=3 - [ATPB_HUMAN]	11.231	4.54	1	2	9.40437	4.54	1	2	529	56.5246	5.40186
P63241	Eukaryotic translation initiation factor 5A-1 OS=Homo sapiens GN=EIF5A PE=1 SV=2 - [IF5A1_HUMAN]	11.6426	15.58	1	2	12.1702	15.58	1	2	154	16.8214	5.23682
P62829	60S ribosomal protein L23 OS=Homo sapiens GN=RPL23 PE=1 SV=1 - [RL23_HUMAN]	12.6234	12.86	1	3	7.71006	12.86	1	2	140	14.8561	10.5063
P08670	Vimentin OS=Homo sapiens GN=VIM PE=1 SV=4 - [VIME_HUMAN]	13.0921	4.08	1	3	4.71172	4.08	1	1	466	53.6191	5.12256
P68104-2	Isoform 2 of Elongation factor 1-alpha 1 OS=Homo sapiens GN=EEF1A1 - [EF1A1_HUMAN]	13.509	6.58	1	2	13.6541	6.58	1	2	441	47.8389	9.02686
P14618-3	Isoform 3 of Pyruvate kinase PKM OS=Homo sapiens GN=PKM - [KPYM_HUMAN]	14.4829	3.1	1	3	12.304	3.1	1	3	516	56.2373	8.44092
P68431	Histone H3.1 OS=Homo sapiens GN=HIST1H3A PE=1 SV=2 - [H31_HUMAN]	15.2709	23.53	1	3	10.2469	23.53	1	2	136	15.3945	11.1216
P10809	60 kDa heat shock protein, mitochondrial OS=Homo sapiens GN=HSPD1 PE=1 SV=2 - [CH60_HUMAN]	16.4637	8.2	2	3		0			573	61.0164	5.87158
P11142	Heat shock cognate 71 kDa protein OS=Homo sapiens GN=HSPA8 PE=1 SV=1 - [HSP7C_HUMAN]	18.4666	7.89	2	5	13.2987	3.72	1	4	646	70.8542	5.51611
P17655-2	Isoform 2 of Calpain-2 catalytic subunit OS=Homo sapiens GN=CAPN2 - [CAN2_HUMAN]	34.4817	3.54	1	7	36.6048	3.54	1	8	622	71.4304	4.90674
P35908	Keratin, type II cytoskeletal 2 epidermal OS=Homo sapiens GN=KRT2 PE=1 SV=2 - [K22E_HUMAN]	35.9333	20.5	11	19	116.586	32.71	20	53	639	65.3932	8.00146
P06733-2	Isoform MBP-1 of Alpha-enolase OS=Homo sapiens GN=ENO1 - [ENOA_HUMAN]	44.5846	6.45	1	10	29.3952	6.45	1	7	341	36.9048	6.27783
O75369-5	Isoform 5 of Filamin-B OS=Homo sapiens GN=FLNB - [FLNB_HUMAN]	50.2321	2.38	2	12	47.3383	2.38	2	12	2146	230.145	5.5415
P07477	Trypsin-1 OS=Homo sapiens GN=PRSS1 PE=1 SV=1 - [TRY1_HUMAN]	59.2329	12.15	2	37	51.524	4.05	1	39	247	26.5411	6.50732
P13645	Keratin, type I cytoskeletal 10 OS=Homo sapiens GN=KRT10 PE=1 SV=6 - [K1C10_HUMAN]	61.1505	25.17	13	27	145.237	27.74	16	50	584	58.7917	5.21143
P13647	Keratin, type II cytoskeletal 5 OS=Homo sapiens GN=KRT5 PE=1 SV=3 - [K2C5_HUMAN]	70.7779	11.69	5	18	97.809	21.69	11	29	590	62.34	7.73779
P35527	Keratin, type I cytoskeletal 9 OS=Homo sapiens GN=KRT9 PE=1 SV=3 - [K1C9_HUMAN]	100.375	40.29	16	35	178.986	43.18	18	57	623	62.0268	5.23682
P04406-2	Isoform 2 of Glyceraldehyde-3-phosphate dehydrogenase OS=Homo sapiens GN=GAPDH - [G3P_HUMAN]	110.828	20.14	2	25	68.6474	20.14	2	15	293	31.528	7.60596
P04264	Keratin, type II cytoskeletal 1 OS=Homo sapiens GN=KRT1 PE=1 SV=6 - [K2C1_HUMAN]	114.21	35.87	17	49	290.489	39.13	19	97	644	65.999	8.11865
P60709	Actin, cytoplasmic 1 OS=Homo sapiens GN=ACTB PE=1 SV=1 - [ACTB_HUMAN]	126.479	6.13	1	32	121.351	6.13	1	27	375	41.7097	5.47803
