# Supplementary material for: Aptamer Targets Triple-Negative Breast Cancer through Specific Binding to Surface CD49c
Source: Cancers (Basel). 2022 Mar 18;14(6):1570. doi: 10.3390/cancers14061570 (PMC8946172; doi:10.3390/cancers14061570)
Supplement: Supplementary file 1 [file cancers-14-01570-s001.zip › Table S2.xls]

## Sheet: matrix13
													Quantification
Protein names	Gene names	Potential contaminant	Peptides	Razor + unique peptides	Unique peptides	Sequence coverage [%]	Unique + razor sequence coverage [%]	Unique sequence coverage [%]	Mol. weight [kDa]	Q-value	Score	Intensity	MS/MS Count	LFQ intensity Random_1	LFQ intensity Random_2	LFQ intensity Random_3	LFQ intensity PDGC21T_1	LFQ intensity PDGC21T_2	LFQ intensity PDGC21T_3	-Log Student's T-test p-value PDGC21T_Random	Student's T-test q-value PDGC21T_Random	Log2 fold change_ PDGC21T_Random	Fold change_PDGC21T_Random	Student's T-test Test statistic PDGC21T_Random, -log10 p value
Integrin alpha-3;Integrin alpha-3 heavy chain;Integrin alpha-3 light chain	ITGA3		6	6	6	5.6	5.6	5.6	116.61	0	47.121	1896000000	31	305076	434710	149160	275720200	355820000	300870200	4.57964	0	10.1583	1142.72	17.9303
		+	7	7	7	26.8	26.8	26.8	24.409	0	323.31	503120000000	623	79954920000	47267980000	38553980000	32477040000	38418020000	31597040000	0.900533	0.2832	-0.628646	0.646783	-1.47697
Keratin, type I cytoskeletal 14	KRT14	+	10	7	1	21.6	16.7	3.2	51.621	0	81.454	1407300000	49	95761050	124290000	120520000	142070100	137710000	147659900	1.29146	0.265167	0.336673	1.26284	1.51514
Keratin, type II cytoskeletal 6A;Keratin, type II cytoskeletal 6C	KRT6A;KRT6C	+	9	3	1	15.6	5.5	1.8	60.044	0	20.994	110320000	8	4791099	11108000	10278990	8228198	12049000	13409000	0.410137	0.53275	0.427012	1.34445	0.787522
Trypsin-1;Alpha-trypsin chain 1;Alpha-trypsin chain 2;Putative trypsin-6;Trypsin-2	PRSS1;PRSS3P2;PRSS2	+	2	2	2	12.1	12.1	12.1	26.558	0	81.766	47874000000	133	3402100000	2744001000	2539202000	3280302000	2991899000	2175701000	0.0808543	0.904387	-0.050237	0.965778	-0.157279
Keratin, type I cytoskeletal 13	KRT13	+	5	1	1	10.1	2.3	2.3	47.754	1	-2	407010000	1	1633901	4542398	576771	523392	603249	209719900	0.166917	0.806222	1.31709	2.49163	0.428261
Keratin, type I cytoskeletal 16	KRT16	+	9	2	2	18.4	5.1	5.1	51.267	0	24.45	143590000	2	11533990	14522000	9696996	12412990	21507000	8274900	0.12487	0.878276	0.14791	1.10796	0.277249
Keratin, type I cytoskeletal 10	KRT10	+	18	17	14	35.1	33.9	29.3	59.51	0	323.31	22709000000	227	1212801000	1842801000	1519699000	2228001000	2662501000	2402101000	1.65677	0.634	0.6896	1.61284	2.38077
Keratin, type II cytoskeletal 5	KRT5	+	12	9	3	23.1	18.1	5.1	62.378	0	210.14	1885700000	99	136399900	168140100	166030100	173160000	181190000	168260000	0.698482	0.524408	0.157117	1.11506	0.775733
Keratin, type I cytoskeletal 9	KRT9	+	19	19	18	44	44	42.9	62.129	0	323.31	10290000000	233	650109600	896320300	869329400	1037300000	1051800000	1053400000	1.25124	0.267048	0.393977	1.31401	1.58983
Keratin, type II cytoskeletal 2 epidermal	KRT2	+	18	16	9	31.3	28.2	17.5	65.865	0	323.31	6908200000	154	311469900	692709800	538810000	625470000	792810500	677840400	0.650334	0.3355	0.510581	1.42462	1.12227
Periostin	POSTN	+	1	1	1	1.4	1.4	1.4	86.858	0	7.8099	1633700000	16	295090000	197393	63714960	283470000	220799900	123820000	0.496673	0.324744	3.67601	12.7817	1.10382
Filaggrin-2	FLG2	+	1	1	1	2.1	2.1	2.1	248.07	0	7.2955	26630000	3	511270	4303898	1309901	1626401	1147299	1448899	0.0112678	0.98275	-0.0307922	0.978883	-0.0307462
Hornerin	HRNR	+	8	8	8	10	10	10	282.39	0	69.709	356630000	53	38501980	37203020	14991000	48445000	21192010	16344000	0.0634889	0.91777	-0.118607	0.921077	-0.158237
Keratin, type II cuticular Hb2	KRT82	+	1	1	1	1.4	1.4	1.4	56.682	1	-2	169800000	3	592400	7138602	25045010	7453403	21737000	33942020	0.481288	0.345244	1.89941	3.73062	1.04657
		+	1	1	1	6.9	6.9	6.9	16.622	0	6.9995	75049000	1	3981401	6367102	5411502	5054198	11346000	7409701	0.625525	0.329238	0.543689	1.4577	1.10706
UDP-N-acetylglucosamine--peptide N-acetylglucosaminyltransferase 110 kDa subunit	OGT		1	1	1	3	3	3	74.536	1	-2	14463000000	1	2653701000	1697399000	1649401000	1525501000	165542	843410000	0.518344	0.327179	-5.03007	0.0306055	-1.15358
Fanconi anemia group A protein	FANCA		1	1	1	0.6	0.6	0.6	162.77	1	-2	70496000	4	3529000	5237601	5470198	199915	10097000	13548000	0.115963	0.884929	-0.628812	0.646709	-0.303636
Filamin-B	FLNB		2	2	2	2.4	2.4	2.4	230.29	0	220.17	667670000	65	83520010	48857030	68598030	46853990	49739020	46187970	0.941699	0.30163	-0.459596	0.72719	-1.40002
Pre-mRNA-processing factor 6	PRPF6		1	1	1	1.1	1.1	1.1	102.43	1	-2	424140000	8	14745000	26751010	31082990	57601990	64188010	28596980	0.988339	0.328857	1.03611	2.0507	1.75163
Keratin, type II cytoskeletal 1	KRT1	+	21	21	13	39.3	39.3	26.6	66.038	0	323.31	33194000000	455	2468499000	3214798000	2249700000	2678399000	2767101000	2731398000	0.144917	0.896746	0.0604305	1.04278	0.2371
Glyceraldehyde-3-phosphate dehydrogenase	GAPDH		2	2	2	20.1	20.1	20.1	31.548	0	305.12	1036800000	84	150329900	52091970	126730000	52029000	41697000	42540030	1.1079	0.356	-1.14224	0.453055	-1.95316
Histone H2A type 1-J;Histone H2A type 1-H;Histone H2A.J;Histone H2A type 2-C;Histone H2A type 1-C;Histone H2A type 3;Histone H2A type 2-A;Histone H2A type 1-D;Histone H2A type 1;Histone H2A type 1-B/E	HIST1H2AJ;HIST1H2AH;H2AFJ;HIST2H2AC;HIST1H2AC;HIST3H2A;HIST2H2AA3;HIST1H2AD;HIST1H2AG;HIST1H2AB		1	1	1	14.8	14.8	14.8	13.936	0	7.6289	103710000	4	9104804	3863501	38107980	2575200	2645599	11014990	0.512205	0.340364	-1.38629	0.382546	-1.07774
ATP synthase subunit beta, mitochondrial	ATP5B		1	1	1	4.5	4.5	4.5	56.559	0	17.833	28362000	5	9030096	993141	714100	4790301	1059800	2156899	0.0688082	0.921267	0.257952	1.19578	0.18297
Alpha-enolase;Beta-enolase;Gamma-enolase	ENO1;ENO3;ENO2		1	1	1	6.5	6.5	6.5	36.928	0	154.91	242660000	35	37822990	11283990	14309010	14805010	6238902	8811599	0.683101	0.300848	-0.96918	0.510796	-1.30066
Vimentin	VIM		1	1	1	4.1	4.1	4.1	53.651	0	14.563	58577000	10	7874205	2347601	2985499	2520799	1816599	1717299	0.769224	0.309692	-0.93701	0.522314	-1.41779
Heat shock 70 kDa protein 1-like	HSPA1L		1	1	1	4.1	4.1	4.1	63.936	0	10.443	14375000	1	3960198	1357200	1270899	1373800	1045600	495988	0.721191	0.300276	-1.08706	0.47072	-1.37688
Thioredoxin	TXN		1	1	1	22.9	22.9	22.9	11.737	0	10.972	22781000	2	3734099	2296502	2608600	2077001	1578299	1852100	1.23085	0.3688	-0.627146	0.647456	-1.84823
60 kDa heat shock protein, mitochondrial	HSPD1		2	2	2	8.2	8.2	8.2	61.054	0	63.384	267160000	5	72028960	14255000	61426030	15905010	11711000	8022897	1.0617	0.323429	-1.79978	0.287217	-2.00726
Heat shock cognate 71 kDa protein	HSPA8		2	2	2	7.9	7.9	7.9	70.897	0	39.313	122410000	16	21584990	13108000	6018599	8730601	5219200	11930000	0.357912	0.543843	-0.549109	0.683442	-0.74303
X-ray repair cross-complementing protein 5	XRCC5		1	1	1	3.1	3.1	3.1	82.704	0	10.867	41864000	6	9117705	4016501	4258899	3146802	2973099	2589101	1.07953	0.347636	-0.895595	0.537525	-1.82776
Pyruvate kinase PKM	PKM		1	1	1	3.1	3.1	3.1	56.272	0	35.24	56919000	10	13820990	4807501	3463600	5492097	2031601	1545999	0.692363	0.302533	-1.24594	0.421632	-1.35499
Endoplasmin	HSP90B1		1	1	1	3.9	3.9	3.9	92.468	0	24.943	73879000	4	14707000	5035003	7315198	6044099	5067198	7535402	0.353566	0.555245	-0.410307	0.752463	-0.704378
Calpain-2 catalytic subunit	CAPN2		1	1	1	3.5	3.5	3.5	71.475	0	96.319	161360000	36	22541000	9760496	11365010	8781304	4092503	5038599	1.19648	0.3872	-1.26251	0.416819	-2.11838
Nucleolin	NCL		1	1	1	3.1	3.1	3.1	76.613	0	10.072	24561000	2	10314010	1664800	2475402	1725100	1152500	340381	0.870147	0.2955	-1.99096	0.251572	-1.70934
Polypyrimidine tract-binding protein 1	PTBP1		1	1	1	5.3	5.3	5.3	57.221	0	101.69	69842000	14	13891010	6242904	10082000	7934198	2904899	2690601	0.987407	0.348667	-1.2725	0.413941	-1.80702
Microtubule-associated protein 4	MAP4		1	1	1	2.8	2.8	2.8	102.9	0	15.384	71254000	6	16875010	8461800	13666010	7450605	276319	95025.2	1.08614	0.484	-4.42803	0.0464549	-2.19571
NADH-ubiquinone oxidoreductase 75 kDa subunit, mitochondrial	NDUFS1		1	1	1	3.1	3.1	3.1	67.524	0	6.9003	21911000	4	2326702	1783700	2859502	1454000	2027399	2289901	0.415602	0.553923	-0.271327	0.828557	-0.71813
Transketolase	TKT		1	1	1	4.2	4.2	4.2	67.877	0	14.569	47780000	2	29248990	910960	6035100	1022400	557180	643880	0.929739	0.380889	-2.92537	0.131636	-1.86254
Trypsin-3	PRSS3		1	1	1	5.4	5.4	5.4	25.924	0	18.737	369130000	10	8286505	27202020	24647000	41589970	45932030	45503020	1.12814	0.377333	1.32258	2.50113	2.03055
Serpin B6	SERPINB6		1	1	1	6.1	6.1	6.1	42.621	0	18.312	39269000	2	3514701	2925201	8494496	2547598	2894200	2790301	0.658796	0.31373	-0.695248	0.617603	-1.20314
Stress-70 protein, mitochondrial	HSPA9		1	1	1	3.2	3.2	3.2	73.68	0	10.69	36402000	3	15599010	4042102	1585799	345400	151471	1570500	1.16766	0.528	-3.41634	0.0936654	-2.31498
Glycine--tRNA ligase	GARS		1	1	1	2.6	2.6	2.6	83.165	0	7.4221	22341000	3	4956901	1874001	2370801	1597199	1422300	1690500	0.91404	0.254909	-0.839905	0.55868	-1.58759
Ras GTPase-activating-like protein IQGAP1	IQGAP1		1	1	1	1.5	1.5	1.5	189.25	0	11.629	11957000	1	7083098	666230	769220	771880	154400	135821	0.887298	0.336923	-2.60299	0.164597	-1.77428
Fatty acid synthase;[Acyl-carrier-protein] S-acetyltransferase;[Acyl-carrier-protein] S-malonyltransferase;3-oxoacyl-[acyl-carrier-protein] synthase;3-oxoacyl-[acyl-carrier-protein] reductase;3-hydroxyacyl-[acyl-carrier-protein] dehydratase;Enoyl-[acyl-carrier-protein] reductase;Oleoyl-[acyl-carrier-protein] hydrolase	FASN		2	2	2	1.6	1.6	1.6	273.42	0	112.26	204080000	18	29120010	13196000	20696990	15384000	17535000	25244010	0.0660662	0.893397	-0.0746409	0.949578	-0.15117
Histidine triad nucleotide-binding protein 1	HINT1		1	1	1	19	19	19	13.802	0	96.141	308450000	11	13991990	22378990	71324980	12994990	22054000	20542010	0.362485	0.52296	-0.641193	0.641182	-0.765053
Peroxisomal multifunctional enzyme type 2;(3R)-hydroxyacyl-CoA dehydrogenase;Enoyl-CoA hydratase 2	HSD17B4		1	1	1	2.9	2.9	2.9	77.869	0	8.3503	21917000	1	838880	1962201	2188999	3059100	2009400	2209600	0.602582	0.337268	0.638126	1.55631	1.11114
Actin, cytoplasmic 2;Actin, cytoplasmic 2, N-terminally processed;Actin, cytoplasmic 1;Actin, cytoplasmic 1, N-terminally processed;POTE ankyrin domain family member E	ACTG1;ACTB;POTEE		1	1	1	6.1	6.1	6.1	41.792	0	154.92	921470000	133	106530000	49698010	102899900	40767020	52647040	63493980	0.759208	0.312903	-0.666391	0.630081	-1.32313
Eukaryotic initiation factor 4A-I	EIF4A1		1	1	1	4.9	4.9	4.9	39.548	0	13.215	45163000	4	10543000	430126	6404603	4590399	3606499	4418300	0.111938	0.886456	0.444185	1.36055	0.288848
Heterogeneous nuclear ribonucleoprotein K	HNRNPK		4	4	4	10.2	10.2	10.2	48.562	0	73.075	420340000	23	21729990	42680980	24337000	44638020	50880000	40802010	1.0119	0.276842	0.679193	1.60124	1.63666
40S ribosomal protein S23	RPS23		1	1	1	18.9	18.9	18.9	15.807	0	15.059	24222000	2	5677697	1442800	3842199	1465899	1549699	1249701	0.907168	0.274	-1.15692	0.44847	-1.66421
60S ribosomal protein L23	RPL23		1	1	1	12.9	12.9	12.9	14.865	0	9.7092	33659000	8	7592301	2602399	3074402	2827398	2093401	1705800	0.756354	0.311	-0.862971	0.549819	-1.38187
Eukaryotic translation initiation factor 5A-1-like;Eukaryotic translation initiation factor 5A-1	EIF5AL1;EIF5A		1	1	1	15.6	15.6	15.6	16.773	0	65.69	1842300000	6	378910000	138509900	199500000	200040100	79469000	106580100	0.689391	0.301412	-0.875847	0.544934	-1.29125
Elongation factor 1-alpha 1;Putative elongation factor 1-alpha-like 3;Elongation factor 1-alpha 2	EEF1A1;EEF1A1P5;EEF1A2		1	1	1	6.6	6.6	6.6	47.869	0	46.76	300810000	7	88090940	20685990	31355020	29523980	11073000	18222010	0.662481	0.296	-1.08724	0.47066	-1.28878
Histone H3.1	HIST1H3A		1	1	1	23.5	23.5	23.5	15.404	0	24.599	118780000	9	33010010	11137000	10861000	12697000	4682303	5565497	0.801891	0.276696	-1.19769	0.435974	-1.51529
Phosphate carrier protein, mitochondrial	SLC25A3		1	1	1	7.2	7.2	7.2	39.958	0	12.107	72290000	2	7168601	6575496	6146097	5581502	7079700	9098895	0.185735	0.874036	0.103857	1.07464	0.331334
Heterogeneous nuclear ribonucleoprotein U	HNRNPU		1	1	1	3	3	3	88.979	0	24.626	31140000	3	6396497	2544599	3824699	3043098	1597799	1790599	0.921369	0.263	-0.945999	0.51907	-1.63207
Adenylyl cyclase-associated protein 1	CAP1		1	1	1	3.8	3.8	3.8	51.83	0	10.277	105680000	5	14880010	7432601	15296010	6786197	8443105	10454010	0.577268	0.341913	-0.499297	0.707451	-1.02895
TAR DNA-binding protein 43	TARDBP		1	1	1	8.1	8.1	8.1	31.808	0	8.2183	14457000	1	6815301	752960	840111	1234601	249564	503330	0.578871	0.309053	-1.59899	0.330108	-1.20154
Neutral alpha-glucosidase AB	GANAB		1	1	1	2.4	2.4	2.4	106.87	0	229.72	151820000	5	22307010	12503000	22732990	9642102	13832000	14454990	0.780633	0.31025	-0.572521	0.672441	-1.3066
Plectin	PLEC		1	1	1	0.5	0.5	0.5	512.6	0	23.709	69750000	11	9292003	6124804	9166401	5087301	5218904	6368204	1.14648	0.284706	-0.541825	0.686901	-1.68138
Histone H3.2	HIST2H3A		1	1	1	23.5	23.5	23.5	15.388	0	24.599	83111000	3	26494000	4450203	9684799	7533001	2971202	4844602	0.603979	0.322444	-1.13218	0.456226	-1.20469
Nebulin-related-anchoring protein	NRAP		1	1	1	1.1	1.1	1.1	193	1	-2	125660000	5	21908000	11222000	16134010	8048500	7016996	12486010	1.04017	0.306933	-0.830621	0.562287	-1.74839
Fizzy-related protein homolog	FZR1		1	1	1	1.8	1.8	1.8	54.765	1	-2	992930000	3	823341	169989900	212920100	147820100	409860	133998	0.41046	0.403574	-3.94728	0.064826	-0.943168
